# Supplementary material for: Lysophosphatidylcholine 18:2 exacerbates Th17-dominant inflammation in obese asthma
Source: Lipids Health Dis. 2026 Feb 24;25:95. doi: 10.1186/s12944-026-02907-4 (PMC13037044; doi:10.1186/s12944-026-02907-4)
Supplement: Supplementary file 1 — Additional file 1: Human serum lipidomics dataset. This spreadsheet contains the lipidomics data obtained from human serum samples. [file 12944_2026_2907_MOESM1_ESM.csv]

Sample	Group	LPC 14:0	LPC 16:0	LPC 16:1	LPC 18:0	LPC 18:1	LPC 18:2	LPC 18:3	LPC 20:0	LPC 20:1	LPC 20:2	LPC 20:3	LPC 20:4	LPC 20:5	LPC 22:0	LPC 22:6	PC 28:0	PC 28:1	PC 30:0	PC 30:1	PC 30:2	PC 32:0	PC 32:1	PC 32:2	PC 32:3	PC 34:0	PC 34:1	PC 34:2	PC 34:3	PC 34:4	PC 34:5	PC 36:0	PC 36:1	PC 36:2	PC 36:3	PC 36:4	PC 36:5	PC 36:6	PC 38:0	PC 38:1	PC 38:2	PC 38:3	PC 38:4	PC 38:5	PC 38:6	PC 38:7	PC 40:0	PC 40:1	PC 40:2
O1	OA	0.009146731	1.221481945	0.147801065	1.637242407	1.027704639	0.843611385	0.021150619	0.012459004	0.089140566	0.041515006	0.137735052	0.542740317	0.035428725	0.003322047	0.130107194	0.008375213	0.147400372	0.196433466	1.132181764	0.486682784	0.044246013	0.02127447	0.016688932	0.002849043	0.304591474	0.553775116	0.226886253	0.042962708	0.121473212	0.004214006	0.002589359	0.010717612	0.177576107	0.656921293	0.153922365	0.098165878	0.025090373	0.002525723	0.05159097	0.088714745	0.303696558	0.12491985	0.342571032	0.460009869	0.179498201	0.000129916	0.0001145	0.000924202
O2	OA	0.04672438	1.250638867	0.086867065	1.497475388	0.882181764	0.999665736	0.011853313	0.009891827	0.027713663	0.040461884	0.179945141	0.506500801	0.021346882	0.002706218	0.153724388	0.011293897	0.175520229	0.320381974	1.203234288	0.515432283	0.056876422	0.038498604	0.02511576	0.002011513	0.293318933	0.57233329	0.237181905	0.059921352	0.172732501	0.005010008	0.002240699	0.008532436	0.18111034	0.78717383	0.165993551	0.081489894	0.029593232	0.002348798	0.044631623	0.089652377	0.40792547	0.134132393	0.354494093	0.485047796	0.229757723	0.000166447	0.000249668	0.000825343
O3	OA	0.004712026	1.879602469	0.064982192	2.032806352	1.055898141	0.774842925	0.052918633	0.010456648	0.0289173	0.03239897	0.092474577	0.389043573	0.012665313	0.003002621	0.08259932	0.011064144	0.160452992	0.222620836	1.501506719	0.497005716	0.037284519	0.017939476	0.023486045	0.003177628	0.418553232	0.538920608	0.319553497	0.058664844	0.232926056	0.006816973	0.001302276	0.009977267	0.222122993	0.761585589	0.18247247	0.061681032	0.036839918	0.001537987	0.037757555	0.072532428	0.324126604	0.165913461	0.367034302	0.523856256	0.238654452	0.000185306	0.000211771	0.001348905
O4	OA	0.00607395	1.630803436	0.344866609	2.046391079	1.142741489	1.094058555	0.032748035	0.01454148	0.04302724	0.057041824	0.124337877	0.698871879	0.016120126	0.00428697	0.070934801	0.012464941	0.17792468	0.230662072	1.399093463	0.5157238	0.049077102	0.023949118	0.029120767	0.002592402	0.338680367	0.48397854	0.254544024	0.07134199	0.276581704	0.008965839	0.001685605	0.010250383	0.162195829	0.819882926	0.27537522	0.09538121	0.041346981	0.002258051	0.03490334	0.078199676	0.421398853	0.256887205	0.554725081	0.482628745	0.243770534	0.000159745	0.000205387	0.000537619
O5	OA	0.009034979	1.375210707	0.098015566	2.017876693	1.080348904	0.924731551	0.017587802	0.017061322	0.043243556	0.071452748	0.359099092	0.416445623	0.027004669	0.006057923	0.148868035	0.021272279	0.266761934	0.236006764	1.252691824	0.502092756	0.036372663	0.025234188	0.027389533	0.003250903	0.314497455	0.478755447	0.285320805	0.029295171	0.121632176	0.003666199	0.0027378	0.010107937	0.178137669	0.77936921	0.110017053	0.052043241	0.029886531	0.003267807	0.049148651	0.068728978	0.510257223	0.086766133	0.243964067	0.329273339	0.142587961	0.000268928	0.000447082	0.000789723
O6	OA	0.011547262	1.416009369	0.094196908	1.76413559	0.905042166	1.018766726	0.033037853	0.009974374	0.018904304	0.040133459	0.203163384	0.603019101	0.045873472	0.003837365	0.110873183	0.034092569	0.179834176	0.246722117	1.17576744	0.418901066	0.047970016	0.035856509	0.038718359	0.001890251	0.296266789	0.499838515	0.261488643	0.06249308	0.32756044	0.007861306	0.002816736	0.009573476	0.163172215	0.705873213	0.177466934	0.106387006	0.051713496	0.001997776	0.036933561	0.06518323	0.362766946	0.122085253	0.333881318	0.421109229	0.165911956	0.000471403	0.000707074	0.000510638
O7	OA	0.007396594	0.92986524	0.072994751	1.301121833	0.75914528	0.813704266	0.020423067	0.007265517	0.017041344	0.037812909	0.261751866	0.519354417	0.038932319	0.004612675	0.136307231	0.020250035	0.151512907	0.229440806	0.930713379	0.285883682	0.050025116	0.04544383	0.040556823	0.001030101	0.305663058	0.499473234	0.202755587	0.053796703	0.318787867	0.006974405	0.001521683	0.008132899	0.128476227	0.781703538	0.18533868	0.112859833	0.056449629	0.00154284	0.027778155	0.042667561	0.386037035	0.124611842	0.407274274	0.540186909	0.2075308	0.000421725	0.001031502	0.000189521
O8	OA	0.005750385	1.307286273	0.110272324	1.332824224	0.823862859	1.128166575	0.024457188	0.01926542	0.052597736	0.03652888	0.141144295	0.545059364	0.147669286	0.002009415	0.163533467	0.03196226	0.289635444	0.286576183	1.222859696	0.493145964	0.045245033	0.044158099	0.04619016	0.002716994	0.259499812	0.549026478	0.270891012	0.077405879	0.217201849	0.021977558	0.001374396	0.008792345	0.148901219	0.675508202	0.160483596	0.381555634	0.112630993	0.001313177	0.03009687	0.084416035	0.265328734	0.106838639	0.464658024	0.578816085	0.431895825	0.000557036	0.000395281	0.00074563
O9	OA	0.00095661	1.131664858	0.035118615	1.120424193	0.769653988	0.710439627	0.014938513	0.00738991	0.019516334	0.032080702	0.145656476	0.441174907	0.015744153	0.002649723	0.153284991	0.013049047	0.129582679	0.251932653	1.022541678	0.357972013	0.062851664	0.064221832	0.034289254	0.001308793	0.26924834	0.615526825	0.241622382	0.107585715	0.217454304	0.006578792	0.001149089	0.006282779	0.16476116	0.743629846	0.169294469	0.094335908	0.082934529	0.001315105	0.02109047	0.066456252	0.400057827	0.129825502	0.45847709	0.663318167	0.41409196	0.000318163	0.000648198	0.001250458
O10	OA	0.004342751	1.210544354	0.091012703	1.359938523	0.837595179	0.845972818	0.019143129	0.019732629	0.030733426	0.041328097	0.166308535	0.497472584	0.016628312	0.007358793	0.142068585	0.009012078	0.14093642	0.186334779	1.070109274	0.441802222	0.046757825	0.028806741	0.038941659	0.002401901	0.285211964	0.536045313	0.219285084	0.056328053	0.203669374	0.004598827	0.00136922	0.009527078	0.162693091	0.693334933	0.168365831	0.055398552	0.037290432	0.001276685	0.033975764	0.063636473	0.351057813	0.118679414	0.36650133	0.499557567	0.199945198	0.000210693	0.000453648	0.000386058
O11	OA	0.003686703	1.229132106	0.106041972	1.486004838	0.968054709	0.966999743	0.02992346	0.008823158	0.02313318	0.029791303	0.136020726	0.297461849	0.021789988	0.001667172	0.106494658	0.011727317	0.158257702	0.229987722	1.205152203	0.408719855	0.050902908	0.028717976	0.017123866	0.002598729	0.255935285	0.552767964	0.276727735	0.066948473	0.11045827	0.004830075	0.002132845	0.007393138	0.166745773	0.724316263	0.108000182	0.076819573	0.030391689	0.001976393	0.04652073	0.094301578	0.31429761	0.082526458	0.29124149	0.370265462	0.191486258	0.000295232	0.00022577	0.001184658
O12	OA	0.004117515	1.272385997	0.087823388	1.583148674	1.050730814	1.198484718	0.041964677	0.014923001	0.0316612	0.032552444	0.160845078	0.448425171	0.0215932	0.002847894	0.102836736	0.00956696	0.141291941	0.176504227	1.117458085	0.404375372	0.050782447	0.018152978	0.016976516	0.002164013	0.287691989	0.509176695	0.298442252	0.056393429	0.087927286	0.003330854	0.002014468	0.008276981	0.194360838	0.687748972	0.133017734	0.048565481	0.014570458	0.002003104	0.036594559	0.06718452	0.276701158	0.079988223	0.243307724	0.339891992	0.130906958	0.000403431	0.000339036	0.000621318
O13	OA	0.027318239	1.451970849	0.138958873	1.71418331	1.135580109	1.329297534	0.04335328	0.012195109	0.031906576	0.049908267	0.172783197	0.718789792	0.031928148	0.004917885	0.14937095	0.009409566	0.165239936	0.168246674	1.281234791	0.52096727	0.05537658	0.021885965	0.026269092	0.003471001	0.307479036	0.556577915	0.309552743	0.083027807	0.147277054	0.008831486	0.0021927	0.01065351	0.164013815	0.862435342	0.23531949	0.099194274	0.040143518	0.002927938	0.050951654	0.104704478	0.309488032	0.140805278	0.404695253	0.50161322	0.272809345	0.000207912	0.000255266	0.000949074
O14	OA	0.049821398	1.308671873	0.082813454	1.387072602	0.565635826	0.736856153	0.017707322	0.008950313	0.009725662	0.016059071	0.087608829	0.217629752	0.0100816	0.001542386	0.050521802	0.018259217	0.096201397	0.233975239	0.916857454	0.311775509	0.055935769	0.03900006	0.031963232	0.001099793	0.341558871	0.519342226	0.213611181	0.062838853	0.147797578	0.004338203	0.001250569	0.007059988	0.161997342	0.625413604	0.100997965	0.065220625	0.024081938	0.002250607	0.032595095	0.049056257	0.37444416	0.076926523	0.266740019	0.258910247	0.109536328	0.000302432	0.000735768	0.000268102
O15	OA	0.038761204	1.380614174	0.161165743	1.709114688	0.884648856	0.894609219	0.020062847	0.014354066	0.044695778	0.037746116	0.176381811	0.425582129	0.018480617	0.004379571	0.094602738	0.008268893	0.116061568	0.172123753	0.962151313	0.367422432	0.036628662	0.03346675	0.037392372	0.001928285	0.315676746	0.530344817	0.232767096	0.060414813	0.237082213	0.004934531	0.001638821	0.008229916	0.184545995	0.766023492	0.138331621	0.071296259	0.040249288	0.001684709	0.033999157	0.059824395	0.445101803	0.113825518	0.341622871	0.429140624	0.19232369	0.00041916	0.000355164	0.000529498
O16	OA	0.029004639	1.17781336	0.130451869	1.229707933	0.844233362	0.845202032	0.025967158	0.012095741	0.018913057	0.039927877	0.127822305	0.270418923	0.012612528	0.003838837	0.073977504	0.030869122	0.221364872	0.229408181	1.056011569	0.487670753	0.045642563	0.061202722	0.045557012	0.003001947	0.254534218	0.586373225	0.313750479	0.108324026	0.231706972	0.007918442	0.001659425	0.009320898	0.206603211	0.781661946	0.115624483	0.08075364	0.047415514	0.001643891	0.037894311	0.076169363	0.316640083	0.068038874	0.26101564	0.354747687	0.205758102	0.000236932	0.000347477	0.000817814
N1	NWA	0.035402075	2.438950136	0.110262589	2.089555566	1.361326291	1.387210528	0.022042417	0.00999579	0.027736285	0.04804091	0.167457704	0.616744116	0.016397153	0.002374691	0.156415992	0.022681589	0.114187425	0.176157949	1.276684911	0.430200589	0.046737184	0.01831459	0.018068289	0.001794465	0.279909739	0.521534836	0.204022725	0.041346178	0.136641993	0.006473621	0.002010758	0.006076888	0.114124949	0.56080674	0.132395145	0.046017307	0.032919427	0.002855669	0.05022101	0.063271265	0.181928165	0.088407061	0.260076976	0.485920439	0.169872446	0.000310403	0.000258618	0.000968752
N2	NWA	0.021604903	1.443756733	0.166412386	1.90789517	1.30036996	1.255271391	0.050055492	0.028885348	0.041012759	0.065858101	0.157240494	0.662060945	0.022230705	0.004715861	0.084012787	0.013106543	0.171907123	0.235613001	1.210854024	0.591599605	0.061612787	0.019193049	0.081656668	0.002900865	0.329588713	0.492878368	0.267364787	0.067337596	0.298035256	0.005481355	0.002191507	0.009163235	0.19157837	0.764938414	0.184906342	0.071630026	0.04043931	0.002153532	0.044791945	0.094231793	0.274411418	0.138945183	0.42151211	0.405380234	0.212343067	0.000340069	0.000406243	0.001197405
N3	NWA	0.018199672	1.509463674	0.099633849	1.478174057	1.040176584	1.005073853	0.010936724	0.016789234	0.025520291	0.032322565	0.105650551	0.319071972	0.008224922	0.006515242	0.10188287	0.020877014	0.257207864	0.235383067	1.183254696	0.52842981	0.039282489	0.035885998	0.031205676	0.001910294	0.254785099	0.604826147	0.314421227	0.077322728	0.167734843	0.004837488	0.002150386	0.012278129	0.212711678	0.762146467	0.118120793	0.046898331	0.03293203	0.002289478	0.042783331	0.063898317	0.250718942	0.077350203	0.309848229	0.408621912	0.236199771	0.000276329	0.000329758	0.000640774
N4	NWA	0.01670346	1.472090841	0.15933539	2.229652668	1.273922189	1.045511095	0.019863409	0.023525444	0.044183227	0.054347314	0.214562599	0.595490646	0.034742068	0.006631831	0.234951453	0.009099476	0.170167104	0.179778289	1.203528982	0.402492942	0.043888425	0.013633141	0.019067344	0.003277766	0.337659747	0.498282485	0.233153288	0.039999417	0.132462389	0.003870201	0.001666758	0.010341375	0.176584469	0.673974551	0.15546629	0.064693569	0.03340124	0.002285104	0.045466093	0.059317074	0.294447379	0.121231843	0.360262297	0.521115443	0.274079141	0.003623496	0.000365592	0.000444716
N5	NWA	0.013252596	1.502040058	0.127840319	2.186430246	1.353665647	1.377289942	0.033959914	0.012688414	0.028229205	0.042572364	0.177278186	0.409464835	0.025446767	0.004129922	0.151566766	0.018554126	0.224169611	0.177550532	1.175694193	0.368876118	0.03719898	0.019650748	0.020743437	0.001398759	0.318339802	0.471184447	0.324454191	0.052820896	0.12135375	0.002684337	0.001160149	0.006143348	0.228231163	0.688336575	0.12580978	0.046442691	0.023281726	0.000938926	0.027678053	0.05421041	0.239527561	0.088447386	0.270588422	0.430227029	0.167667307	0.000278747	0.00042604	0.000778708
N6	NWA	0.008261322	1.413946567	0.139884466	1.882415147	1.127512961	0.901927043	0.0186627	0.019705166	0.042689128	0.048978748	0.138106523	0.542549575	0.017372681	0.006769322	0.145245227	0.017897179	0.219910432	0.212215047	1.204577717	0.461251313	0.052370636	0.022290024	0.025323424	0.002238697	0.337805956	0.526150804	0.270057087	0.062290111	0.187388204	0.006950424	0.001773542	0.01092008	0.1927536	0.78624255	0.186929195	0.089631347	0.047686977	0.001689269	0.034505582	0.068405931	0.321599267	0.142532831	0.428244061	0.553252016	0.293924383	0.000330501	0.000473087	0.000614232
N7	NWA	0.002992445	1.1992019	0.059182273	1.472365262	0.857546558	0.91923318	0.018922274	0.021289272	0.032952139	0.037676584	0.100500701	0.290945632	0.014294352	0.010228077	0.068313749	0.012026685	0.125423067	0.188385497	1.101449867	0.38704346	0.039700112	0.020684778	0.048913086	0.00207379	0.254410351	0.588129357	0.290611536	0.052358222	0.168821359	0.006020874	0.002359668	0.011173514	0.196150261	0.659874119	0.128826679	0.050744568	0.02800372	0.00204878	0.049583948	0.0572093	0.273140849	0.087199251	0.253726577	0.385430324	0.174940321	0.000286701	0.000232916	0.00037665
N8	NWA	0.034943921	1.971840691	0.10189683	1.668446278	0.728102657	1.163212671	0.016448707	0.010164455	0.016461193	0.031320112	0.124813951	0.45254421	0.011519302	0.00177577	0.075101205	0.008314497	0.144050009	0.168620264	1.226701335	0.496304692	0.040150091	0.018659925	0.02612294	0.002168321	0.292726801	0.442631374	0.309519305	0.055427861	0.143567313	0.004516606	0.001911421	0.010027611	0.167878151	0.664141796	0.128404592	0.051276461	0.023427603	0.003446375	0.05358841	0.08280459	0.195425436	0.086982818	0.212549164	0.310458342	0.149399249	0.000199774	0.000421738	0.00094587
N9	NWA	0.004747489	1.623340145	0.059849278	1.639255336	0.96893283	1.02834374	0.033518069	0.014786942	0.029137758	0.033364339	0.068856216	0.298082821	0.009158361	0.006325585	0.066784464	0.011024333	0.119532719	0.246566869	1.361260769	0.410460061	0.046078832	0.01460939	0.023836534	0.00233341	0.291060213	0.510422239	0.318976634	0.070636979	0.13210117	0.007006068	0.001463511	0.011284854	0.240863313	0.780012811	0.154230367	0.048510321	0.021037341	0.001893986	0.037341305	0.065572309	0.24481114	0.097862514	0.27933567	0.347046202	0.16364337	8.95E-05	0.000134261	0.000740832
N10	NWA	0.002507506	1.441923025	0.064319673	1.415326689	1.013543393	1.124369875	0.019658068	0.007284418	0.022926299	0.037084695	0.311098411	0.639191208	0.044802341	0.003557485	0.215536399	0.010518991	0.203132345	0.155017099	1.192340074	0.413669889	0.029104056	0.021975624	0.019359044	0.002457942	0.276690302	0.581703196	0.193592598	0.042401558	0.165682098	0.004947872	0.001792417	0.008539089	0.117757757	0.582814337	0.162540684	0.086109826	0.039607791	0.000999225	0.027013916	0.05857953	0.226820894	0.112987863	0.357986237	0.495676397	0.241255876	0.000136917	0.000234715	0.000549583
N11	NWA	0.022939823	1.875765085	0.129413437	2.091585074	1.291006901	1.551206524	0.044753588	0.009884824	0.031124185	0.103100758	0.205354513	0.785297078	0.042599606	0.008655739	0.151996895	0.023501895	0.255902434	0.277844392	1.484270039	0.514772161	0.058723587	0.026414207	0.035239985	0.003382141	0.354488902	0.496237566	0.306557249	0.069667695	0.273303288	0.008747573	0.002193475	0.010646328	0.195787778	0.860775998	0.199656658	0.114229941	0.055493939	0.001181248	0.034114481	0.066967882	0.340203726	0.175720665	0.426147953	0.497705609	0.336313733	0.000460661	0.000727369	0.000544343
N12	NWA	0.003770354	1.67505147	0.092409661	1.747785316	0.864169153	1.349898844	0.014357655	0.011388227	0.035029413	0.044335101	0.15246243	0.456484171	0.01422142	0.003947128	0.079807283	0.017243165	0.191612841	0.186113796	1.357722528	0.425034422	0.04719898	0.015860962	0.01749895	0.001731562	0.327265804	0.48553041	0.328975565	0.034741971	0.101759562	0.007059218	0.001650491	0.009607179	0.213556224	0.824037872	0.153782099	0.036707864	0.018678021	0.001303196	0.035186574	0.060780526	0.266079504	0.087261733	0.207355234	0.269778135	0.101519988	0.000418911	0.00048919	0.00034092
N13	NWA	0.006258798	1.589753853	0.158853451	1.837347708	1.167988868	1.244109131	0.082964632	0.012770463	0.043868198	0.066666451	0.213376055	0.715516771	0.016741837	0.006641708	0.170154011	0.010090378	0.145011425	0.227776306	1.306175793	0.468213549	0.056633182	0.029751626	0.022359497	0.00148046	0.291744322	0.549817091	0.259825323	0.074205286	0.178415327	0.00589457	0.001944622	0.008245722	0.178109405	0.808587443	0.185786382	0.063345314	0.030915774	0.002341698	0.041052347	0.070767595	0.338870276	0.149260972	0.471217971	0.421849826	0.242444896	5.94E-05	0.000118834	0.001321383
N14	NWA	0.004276958	1.211049595	0.11419788	1.433638453	0.974570098	0.909135789	0.022918273	0.009431721	0.022176149	0.03227893	0.106953046	0.263982802	0.017918694	0.003745418	0.071231072	0.025732129	0.280358968	0.254849446	1.170820442	0.398741811	0.045747335	0.024830056	0.037213091	0.002309705	0.269655725	0.537160801	0.265931464	0.070502039	0.214779726	0.005261231	0.001374191	0.009476933	0.153117127	0.648389012	0.126663239	0.067505726	0.03629283	0.000768706	0.025368832	0.061537101	0.290483502	0.08400952	0.315847526	0.366472894	0.229414542	0.000275303	0.000313843	0.000654637
N15	NWA	0.002904397	1.504863548	0.075006168	2.196881932	1.377775413	1.423051167	0.046805819	0.020103433	0.058679205	0.067921816	0.106329737	0.532791141	0.023524508	0.004569753	0.139339932	0.008808167	0.082609744	0.191843168	1.357720678	0.433200335	0.039418544	0.01423843	0.015364991	0.002465917	0.258258883	0.502372755	0.322720567	0.044574867	0.099897367	0.002857541	0.001256628	0.008762735	0.199098471	0.665600944	0.109143349	0.037151849	0.011224072	0.001235892	0.030175172	0.077981072	0.220993839	0.100449864	0.333204285	0.423417624	0.153798743	0.000195072	0.000301472	0.000723156
N16	NWA	0.053485503	1.536835256	0.195084101	1.897928483	1.222393271	1.316492764	0.028435574	0.015919478	0.026211632	0.042321461	0.175093353	0.42611154	0.019212002	0.003634814	0.144020185	0.016731934	0.153556191	0.224915114	1.029322009	0.453330949	0.048019341	0.032910414	0.033402889	0.00194196	0.238878002	0.548410915	0.28155978	0.083633679	0.202844086	0.008824435	0.001920958	0.009107489	0.186138401	0.801384696	0.12147579	0.09009613	0.058912419	0.002087419	0.046378846	0.079405826	0.249852099	0.081806973	0.320539921	0.487118698	0.245616933	0.000304032	0.000496288	0.000650345
N17	NWA	0.006412993	1.637889482	0.107704432	1.813743867	1.292784362	1.385883308	0.042713578	0.018396616	0.044954373	0.066368859	0.153432871	0.309250329	0.009033934	0.008228468	0.115369752	0.019748887	0.220490595	0.274024723	1.347697207	0.464155821	0.053952678	0.025173257	0.042673676	0.002916313	0.291528557	0.517495812	0.379292522	0.0738902	0.104432499	0.00476548	0.002130037	0.010076738	0.244647077	0.811274431	0.091847926	0.032713918	0.025095899	0.001706289	0.045822578	0.083787501	0.301112254	0.068603549	0.212462652	0.309110607	0.151699877	0.000231461	0.000192212	0.001327895
N18	NWA	0.006311469	1.289368462	0.103347009	1.348477161	0.830259989	1.039252681	0.043396272	0.007202602	0.020891992	0.044967987	0.259822734	0.55217342	0.024361913	0.006363438	0.160968202	0.019208342	0.279809602	0.252991423	1.163754229	0.417340991	0.046966003	0.053811769	0.041161291	0.001520588	0.280007555	0.630465277	0.265977202	0.096526681	0.129670974	0.004095768	0.001188116	0.007926693	0.168512145	0.746628057	0.143296828	0.070090201	0.036499753	0.001661662	0.029055904	0.082126404	0.369281255	0.108725035	0.367235585	0.467663191	0.201120806	0.000231719	0.000561406	0.000412175
N19	NWA	0.003460304	1.388161869	0.058203	1.346096462	0.950896842	1.218304257	0.04096183	0.010506866	0.023907074	0.044941581	0.117108626	0.522712077	0.019813502	0.004591538	0.129646277	0.013143887	0.181910828	0.237687832	1.330687446	0.481509447	0.045830745	0.018445834	0.045413054	0.002449172	0.283909252	0.479348709	0.323085019	0.081372114	0.225517752	0.007828919	0.001401897	0.009691245	0.185842113	0.703307374	0.180546455	0.080409779	0.041263746	0.001993412	0.034600062	0.080063182	0.277169001	0.136216953	0.382034897	0.424353043	0.216222867	0.000316343	0.000493902	0.000927989
N20	NWA	0.001856592	1.332625081	0.057381522	1.378478954	0.95793917	1.114668896	0.016688194	0.007151223	0.018645408	0.024205781	0.101162864	0.607164139	0.016474761	0.003492401	0.086434527	0.023230457	0.302415312	0.262425429	1.468613771	0.517718414	0.065223493	0.025490255	0.013803132	0.002173393	0.273809973	0.509469716	0.294428252	0.048000878	0.101205747	0.003642646	0.001817886	0.008298023	0.148929436	0.593730228	0.158429761	0.045030721	0.016367054	0.001811821	0.029649517	0.073279099	0.201138281	0.116385369	0.351129639	0.344887303	0.118400013	0.000232054	0.000168782	0.000731486
N21	NWA	0.005715072	1.349172301	0.055896581	1.387536888	1.081413976	1.255731093	0.022657544	0.026501061	0.028817155	0.041880732	0.180270573	0.594635147	0.065652244	0.00561703	0.21056403	0.020927753	0.212710912	0.23399779	1.25930835	0.499702496	0.040858207	0.024595015	0.029834612	0.00182583	0.274913222	0.554272576	0.290430363	0.060501884	0.175431044	0.008189914	0.001453008	0.010537066	0.2081809	0.682024884	0.135987754	0.102415867	0.044143693	0.001403535	0.037934696	0.060374539	0.253883776	0.092096555	0.331161036	0.502802375	0.25355799	0.000389082	0.000366711	0.000683247
N22	NWA	0.013848187	1.114306137	0.167712288	1.527503588	0.963419742	0.873658268	0.021169688	0.013666311	0.028214281	0.057775374	0.343774525	0.624565884	0.034716198	0.006695615	0.194950069	0.01736173	0.170890582	0.242007833	1.045401678	0.458707891	0.059808371	0.042912889	0.023043301	0.001507702	0.345107728	0.551785956	0.191925422	0.05008596	0.154375698	0.007343523	0.002345491	0.01070937	0.147776391	0.716510485	0.157688732	0.09752075	0.05632324	0.002157628	0.052458073	0.070716498	0.440290305	0.125077252	0.398732645	0.469184805	0.226331621	0.00055739	0.000458021	0.000564207
N23	NWA	0.002119966	1.435810816	0.055725537	1.399743282	1.012333734	1.083749338	0.020282712	0.010564305	0.027878404	0.026943314	0.097801918	0.37474338	0.020317112	0.003428432	0.127146168	0.01304485	0.151494733	0.195445887	1.200867313	0.295929473	0.043574345	0.016357252	0.011457722	0.001811221	0.260018289	0.561834738	0.268576993	0.042425486	0.091006446	0.003463466	0.001210889	0.007638305	0.147264295	0.575996348	0.155873601	0.046397739	0.016400394	0.00146585	0.02622011	0.059264569	0.208030996	0.098818521	0.345991011	0.481428057	0.186976928	0.000173356	0.000268516	0.000494968
N24	NWA	0.095657089	1.784144884	0.144845059	1.811535931	1.033911451	1.277749727	0.036645649	0.015309307	0.01676422	0.024881884	0.145512831	0.511811149	0.021870795	0.002869376	0.105691585	0.029077188	0.151416213	0.251854057	1.194144393	0.482193989	0.053158496	0.035431088	0.099415575	0.004245096	0.30011168	0.539482992	0.327154444	0.108962135	0.330956964	0.009695858	0.002868292	0.009786825	0.196519675	0.756757245	0.167728563	0.098268182	0.04632605	0.003853041	0.057569634	0.09497079	0.248824719	0.097096314	0.30771903	0.367047423	0.20232192	0.000327969	0.000521001	0.00084734
N25	NWA	0.004933221	1.359441875	0.111439054	1.798034142	1.209566781	1.283648649	0.034199954	0.008312997	0.037336077	0.043598902	0.144771133	0.540444237	0.029938541	0.004689304	0.102043849	0.016444482	0.17165669	0.210274757	1.275004259	0.454891149	0.042480667	0.016976046	0.032716011	0.003566692	0.30226362	0.53103342	0.258954286	0.058970587	0.277963036	0.008752538	0.001843432	0.008642366	0.227527949	0.794604048	0.168916653	0.09612178	0.032052795	0.001285134	0.035538316	0.105949556	0.368522251	0.144974033	0.419452928	0.398901876	0.195541674	0.000220926	0.000277485	0.000876191
N26	NWA	0.039209276	1.847996268	0.129112599	1.936387631	0.993530359	1.19282109	0.024275373	0.018547218	0.021685324	0.024136021	0.089926357	0.331744999	0.014737391	0.004343997	0.077708182	0.014869075	0.208743636	0.228630412	1.447465938	0.476859748	0.047733138	0.022553892	0.02712026	0.00396718	0.281891897	0.550871134	0.273218996	0.077419976	0.133904584	0.007728915	0.001942842	0.010747519	0.192550429	0.652703055	0.117185805	0.071745666	0.029608502	0.002547042	0.048560063	0.089732243	0.24008116	0.070310106	0.290865935	0.483627979	0.192267255	0.000310927	0.000214231	0.001002538
N27	NWA	0.086228226	1.528454726	0.182168324	1.835547155	1.125544401	1.034313323	0.019381124	0.014907135	0.028219184	0.036079767	0.190944035	0.453792119	0.026264553	0.003323284	0.108321544	0.011039479	0.147703238	0.162273849	0.994895367	0.320365299	0.03516121	0.023439821	0.019820455	0.001327339	0.324712822	0.52319906	0.177035754	0.039775053	0.112621699	0.004331994	0.002498187	0.006748717	0.128482182	0.630423322	0.113445811	0.058265321	0.02515777	0.0021901	0.040904173	0.060743613	0.267301224	0.069895221	0.266525178	0.363508699	0.125155811	0.000314288	0.000453974	0.000587565
N28	NWA	0.038551115	1.195905631	0.04803963	0.869261681	0.494062474	0.526129332	0.007687563	0.005397318	0.008728808	0.014890619	0.081953753	0.19745376	0.026717567	0.001157151	0.062231391	0.024849701	0.172783218	0.282054209	0.977124827	0.365820019	0.054538599	0.042655378	0.026247797	0.001950867	0.288510968	0.548329827	0.200549677	0.047383147	0.249907967	0.013702494	0.001362458	0.008112677	0.140443908	0.609849384	0.165347702	0.229768396	0.076626214	0.001097187	0.032590449	0.071568011	0.280557684	0.111239248	0.395761078	0.503004559	0.221748688	9.99E-05	0.000100193	0.000737038
N29	NWA	0.047781054	1.379296434	0.126967179	1.356164947	0.937954041	0.985452142	0.03162763	0.010315499	0.015378005	0.041048366	0.177894102	0.410222047	0.017181087	0.001512407	0.082149521	0.011835024	0.105015835	0.206337297	1.044440444	0.368114627	0.055202584	0.041293867	0.039825372	0.00294542	0.307028952	0.550981009	0.229110931	0.098837902	0.174664221	0.006279795	0.001437021	0.006776758	0.182956497	0.863631574	0.146516376	0.080455338	0.041367748	0.001351652	0.034859697	0.096136087	0.412444295	0.105643748	0.323312686	0.335469026	0.239627435	0.000315478	0.000245979	0.000761321
N30	NWA	0.051750354	1.39067802	0.146138784	1.730424009	1.030435292	0.997586955	0.033077217	0.018386623	0.030417294	0.041808487	0.170768895	0.466203593	0.049489701	0.003324093	0.159518591	0.014594709	0.191277172	0.257454317	1.110927184	0.358259026	0.045785438	0.022851207	0.035553631	0.002286272	0.330794386	0.518551815	0.256589863	0.065390057	0.214326151	0.012150755	0.002054086	0.009774223	0.208178818	0.751575575	0.156780538	0.160252041	0.064786319	0.002775402	0.057265095	0.081315666	0.350725841	0.120287839	0.441202552	0.641065772	0.309989342	0.000292085	0.000533823	0.000688351
N31	NWA	0.055333285	1.497448831	0.133237908	1.844135551	1.13083847	1.250820773	0.056721068	0.018504882	0.03057957	0.051438093	0.189406311	0.458844683	0.045799886	0.004373594	0.209267647	0.00944682	0.208193428	0.195868718	0.985801386	0.343577354	0.040758423	0.021801389	0.042941273	0.001965775	0.30720811	0.416118439	0.275583913	0.087920353	0.299904678	0.014046828	0.001576409	0.01025196	0.207822385	0.757307399	0.147039249	0.138988962	0.076814481	0.002161336	0.038136917	0.063776725	0.379241012	0.086978004	0.360703428	0.514046951	0.369387872	0.00023018	0.000885869	0.000683753
N32	NWA	0.022502244	1.482341699	0.118054383	1.504111393	0.995966727	1.186884196	0.057440489	0.013829834	0.020075172	0.029337122	0.123823587	0.417147641	0.024900063	0.003036002	0.084813474	0.014388079	0.19999233	0.249761079	1.195788576	0.482790591	0.042317996	0.027988479	0.04632833	0.002664225	0.298253184	0.529125736	0.290164013	0.094131946	0.203275621	0.009315173	0.001880782	0.011542922	0.217182861	0.74634022	0.123346119	0.085938544	0.036773126	0.001600815	0.036746468	0.089593944	0.247305385	0.103154923	0.311553851	0.452523872	0.180891785	0.000103534	0.000362373	0.000934086
N33	NWA	0.0165951	1.987209996	0.133905439	2.046140201	1.144933162	1.142730954	0.033836097	0.032520502	0.052261025	0.060957258	0.125324758	0.377578026	0.059021624	0.005534871	0.107128512	0.010568541	0.14721568	0.241044989	1.389601863	0.553610905	0.044970683	0.018594022	0.028380244	0.002940411	0.313081916	0.499550252	0.298600361	0.057967825	0.073983658	0.009585323	0.002309878	0.011392291	0.208667123	0.808370147	0.139502345	0.197268766	0.047629871	0.002085608	0.052301682	0.108314537	0.32590893	0.116461115	0.431292901	0.553020258	0.349689165	0.000125643	0.000356189	0.001147691
N34	NWA	0.017977135	1.698772214	0.105429937	1.715747216	1.008793263	1.23425029	0.026460338	0.019305356	0.026442595	0.054725847	0.11004073	0.425098872	0.011379026	0.005927547	0.127206504	0.009867249	0.168200622	0.243103823	1.279669747	0.539655201	0.058115531	0.017100908	0.035899039	0.003253323	0.285571206	0.503759883	0.354782821	0.061444136	0.165076894	0.004613083	0.002669877	0.010514277	0.181129636	0.754136637	0.160531945	0.043863184	0.026343087	0.002567586	0.065213231	0.100171203	0.246708526	0.082094074	0.309755491	0.441826485	0.178274011	0.000442645	0.000221095	0.000828179
[truncated: 147 more columns]
