# Supplementary material for: Lysophosphatidylcholine 18:2 exacerbates Th17-dominant inflammation in obese asthma
Source: Lipids Health Dis. 2026 Feb 24;25:95. doi: 10.1186/s12944-026-02907-4 (PMC13037044; doi:10.1186/s12944-026-02907-4)
Supplement: Supplementary file 2 — Additional file 2: Mouse serum lipidomics dataset. This spreadsheet contains the lipidomics data obtained from mouse serum samples. [file 12944_2026_2907_MOESM2_ESM.csv]

Sample	Group	LPC 14:0	LPC 16:0	LPC 16:1	LPC 18:0	LPC 18:1	LPC 18:2	LPC 18:3	LPC 20:0	LPC 20:1	LPC 20:2	LPC 20:3	LPC 20:4	LPC 20:5	LPC 22:0	LPC 22:6	PC 28:1	PC 30:0	PC 30:1	PC 30:2	PC 32:0	PC 32:1	PC 32:2	PC 34:0	PC 34:1	PC 34:2	PC 34:3	PC 34:4	PC 36:0	PC 36:1	PC 36:2	PC 36:3	PC 36:4	PC 36:5	PC 36:6	PC 38:0	PC 38:1	PC 38:2	PC 38:3	PC 38:4	PC 38:5	PC 38:6	PC 38:7	PC 40:0	PC 40:1	PC 40:2	PC 40:3	PC 40:4	PC 40:5
1	M-NWA	8.27E-05	0.01488725	0.000558534	0.010151928	0.007123702	0.011549881	0.000312284	0.00040836	0.000198398	0.000250764	0.001125363	0.005143267	0.000112229	6.46E-05	0.003368057	2.22E-05	0.000142027	0.001280885	0.000256324	0.000127673	6.93E-05	1.75E-05	0.003258785	0.002300131	0.001356292	0.000413458	0.000237427	2.99E-05	0.00011999	0.000648445	0.001794527	0.000525392	0.000135848	0.000163614	0.000198573	0.000385052	0.000243018	0.000625625	0.00036621	0.001073057	0.002893838	0.000971486	2.95E-05	0.000240672	0.000108335	0.0001524	9.52E-05	0.000247417
2	M-NWA	8.74E-05	0.014850324	0.000979704	0.006687828	0.007003687	0.012165349	0.000357196	0.000372594	0.00028685	0.000286876	0.001524514	0.006612412	0.000106815	6.71E-05	0.003237952	3.21E-05	0.00018864	0.001314184	0.000387757	0.000151192	0.000113394	2.74E-05	0.003461053	0.002673523	0.001366838	0.000528208	0.000368122	2.91E-05	0.000109004	0.000636984	0.001928257	0.000531609	0.000176792	0.000251073	0.000229556	0.000411891	0.000228144	0.000687845	0.000398619	0.001334102	0.003143771	0.001515293	2.72E-05	0.000249658	0.000110563	0.000186387	7.45E-05	0.000241472
3	M-NWA	7.25E-05	0.015669904	0.000676263	0.01082311	0.007924323	0.014449006	0.00050339	0.000404278	0.000216955	0.000210099	0.001362832	0.00656972	0.000108433	6.80E-05	0.004155939	2.64E-05	0.000189904	0.001308834	0.00029843	0.000139205	8.71E-05	1.83E-05	0.002884699	0.00241312	0.001580835	0.000443092	0.000255576	3.35E-05	0.000113817	0.00070629	0.001341519	0.00058765	0.000214941	0.000141123	0.000195417	0.000457974	0.000269439	0.00067408	0.000403924	0.000991214	0.002832424	0.001120801	3.74E-05	0.000298416	0.000100948	0.000200145	7.29E-05	0.000276824
4	M-NWA	7.77E-05	0.018304645	0.0006726	0.009599004	0.007459062	0.014153347	0.000458145	0.000435317	0.00026472	0.0003238	0.001477173	0.007949645	0.000116364	8.45E-05	0.006466765	5.05E-05	0.000215905	0.001685984	0.000371847	0.00016823	6.58E-05	2.30E-05	0.003344227	0.002485558	0.0017562	0.000408062	0.000254208	2.44E-05	0.000118094	0.000763645	0.001726407	0.000753837	0.00013067	0.000119119	0.000219879	0.000496729	0.000289281	0.000695489	0.000418748	0.001129084	0.003662186	0.001064236	3.59E-05	0.000284143	0.000115881	0.000220227	9.47E-05	0.000294372
5	M-OA	4.94E-05	0.011458051	0.000415015	0.009815816	0.005274101	0.007645575	0.00019601	0.00019743	0.000105139	0.000137352	0.000720589	0.004295251	6.38E-05	4.64E-05	0.002799904	5.37E-05	0.000177953	0.001678958	0.000392655	0.000115346	4.79E-05	1.30E-05	0.003130855	0.002367008	0.000866287	0.00024872	0.000163717	3.45E-05	6.73E-05	0.000489882	0.001194858	0.000483746	0.000103001	0.000151644	0.000174591	0.000252245	0.000156452	0.000497789	0.000320511	0.000982478	0.002992612	0.00100281	2.74E-05	0.000197499	5.96E-05	0.000129338	5.26E-05	0.000213204
6	M-OA	8.49E-05	0.012053609	0.000582227	0.009559368	0.00690897	0.007258435	0.000273831	0.000244808	0.0001529	0.000257788	0.000833694	0.004020416	7.88E-05	4.30E-05	0.002659251	6.64E-05	0.000187506	0.001690488	0.000550111	0.000125884	5.82E-05	3.31E-05	0.00342307	0.00264521	0.001032776	0.000331184	0.000268546	4.10E-05	9.93E-05	0.000532026	0.001391444	0.000560127	0.000122789	0.000271878	0.000160607	0.00024135	0.000187429	0.000558241	0.000318224	0.001148772	0.003100252	0.001155446	2.37E-05	0.000201836	8.19E-05	0.000114507	7.29E-05	0.000236057
7	M-OA	3.33E-05	0.009640377	0.000398073	0.008721412	0.005782797	0.006569025	0.000198695	0.000248148	9.35E-05	0.000166755	0.000531327	0.003114349	5.28E-05	4.79E-05	0.002200729	6.23E-05	0.000168907	0.001654347	0.000456715	0.000105898	5.32E-05	1.53E-05	0.003105762	0.002410579	0.000970236	0.000295518	0.000243524	3.82E-05	6.74E-05	0.000500294	0.001190985	0.000423817	0.000110441	0.000222265	0.000190054	0.000227507	0.000151012	0.000446846	0.000259345	0.000853119	0.00280227	0.000979464	1.97E-05	0.000169558	7.58E-05	0.000106001	6.39E-05	0.000215971
8	M-OA	4.26E-05	0.011369886	0.000426591	0.009102026	0.006148384	0.008725256	0.000220265	0.000200007	0.000169281	0.000185324	0.000672373	0.004074979	9.78E-05	5.50E-05	0.002809396	6.10E-05	0.000195208	0.001948241	0.000530448	0.000119934	5.42E-05	1.33E-05	0.003152092	0.002412489	0.001122943	0.000279495	0.000189896	4.17E-05	6.49E-05	0.000508866	0.001121373	0.00041453	0.000100986	0.000150779	0.000170676	0.000275778	0.000166471	0.000472341	0.000335095	0.000886948	0.003164275	0.0009074	2.08E-05	0.000191241	8.39E-05	0.000119962	5.54E-05	0.00025262
[truncated: 165 more columns]
